# Supplementary material for: Malaria morbidity and mortality following introduction of a universal policy of artemisinin-based treatment for malaria in Papua, Indonesia: A longitudinal surveillance study
Source: PLoS Med. 2019 May 29;16(5):e1002815. doi: 10.1371/journal.pmed.1002815 (PMC6541239; doi:10.1371/journal.pmed.1002815)
Supplement: S2 Data — (XLSX) [file pmed.1002815.s006.xlsx]

## Sheet: Community
	Pre policy change	Early transition period	Late transition period	Post transition	Totals
COMMUNITY DATA	April 2004 - Mar 2006	Apr 2006 - Mar 2008	Apr 2008 - Dec 2009	Jan 2010 - Dec 2013
Estimated mean population for period	120457	143723	148124	189447
Months	24	24	21	48	117
Absolute Numbers
P. falciparum cases	37304	35864	25362		98530
P. vivax cases	28872	29899	28861		87632
P. malariae cases	1350	1129	829		3308
Mixed species cases	1572	1451	1073		4096
Total malaria cases	69098	68343	56125		193566
Cases with P. falciparum gametocytes	3491	2636	1419		7546
Cases with P. vivax gametocytes	4700	4192	4403		13295
Total slide examinations	251286	225308	194792		671386
Derived Parameters
Pf slide positivity (%)	0.148452	0.159178	0.1302
Pv Slide Positivity (%)	0.114897	0.132703	0.148163
Malaria Slide Positivity (%)	0.274978	0.303331	0.288128
Percentage of malaria due to P. vivax (alone or mixed)	0.440592	0.458716	0.533345
Pf Gam slide positivity (%)	0.0138925	0.0116995	0.00728469
Pv Gam slide positivity (%)	0.0187038	0.0186056	0.0226036
