# Supplementary material for: Malaria morbidity and mortality following introduction of a universal policy of artemisinin-based treatment for malaria in Papua, Indonesia: A longitudinal surveillance study
Source: PLoS Med. 2019 May 29;16(5):e1002815. doi: 10.1371/journal.pmed.1002815 (PMC6541239; doi:10.1371/journal.pmed.1002815)
Supplement: S3 Data — RSMM, Rumah Sakit Mitra Masyarakat. (XLSX) [file pmed.1002815.s007.xlsx]

## Sheet: Hospital
	Pre policy change	Early transition period	Late transition period	Post transition	Totals
RSMM DATA	Apr 2004 - Mar 2006	Apr 2006 - Mar 2008	Apr 2008 - Dec 2009	Jan 2010 - Dec 2013
Estimated mean population for period	120457	143723	148124	189447
Months	24	24	21	48	117
Days	729	730	639	1460	3558
Absolute Numbers
Outpatients
P. falciparum presentations	13654	18977	14801	35259	82691
P. vivax presentations	6056	9472	11198	32464	59190
P. malariae presentations	411	871	1230	2153	4665
P. ovale presentations	17	25	36	32	110
Mixed species presentations	906	2248	2066	16614	21834
Total malaria presentations	21044	31593	29331	86522	168490
Total all-cause outpatient presentations	155029	181493	169391	453506	959419
Haemoglobin
Number of Outpatients with Hb measured	28663	25953	28828	84560	168004
Mean Hb in all Outpatients assessed	9.81	10.12	10.59	10.82	10.5
Number of Outpatients with anaemia HB<7.0	3631	3461	2357	5575	15024
Number of Outpatients with anaemia HB<5.0	510	593	347	855	2305
Number of Malaria Outpatients with Hb measured	9568	7430	7416	24190	48604
Mean Hb in Malaria Outpatients assessed	9.11	9.22	9.78	10.27	9.84
Number of Malaria Outpatients with anaemia HB<7.0	1858	1624	869	2265	6616
Number of Malaria Outpatients with anaemia HB<5.0	181	212	75	290	758
Inpatients
P. falciparum admissions	5311	4863	2890	4323	17387
P. vivax admissions	1489	1383	1199	2045	6116
P. malariae admissions	70	105	122	135	432
P. ovale admissions	1	3	3	3	10
Mixed species admissions	874	720	572	1779	3945
Total malaria admissions	7745	7074	4786	8285	27890
Total all-cause admissions	19260	20293	16921	38781	95255
Bed Occupancy
P. falciparum patient-days	17133	15542.5	9608	14754	57037.5
P. vivax patient-days	5375	4592.5	4313	7018	21298.5
P. malariae patient-days	210	450.5	523	549.5	1733
P. ovale patient-days	3	4.5	13	3	23.5
Mixed species patient-days	2829	2297.5	2056	6058.5	13241
Total malaria patient-days	25550	22887.5	16512	28383.5	93333
Total all-cause patient-days	76095.5	78640.5	69945.5	166708	391390
Full Occupancy for 110 bed hospital	80190	80300	70290	160600	391380
Percentage occupancy	0.94894	0.979334	0.995099	1.03804	1.00003
Haemoglobin
Number of Inpatients with Hb measured	15323	17219	13952	27096	73590
Mean Hb in all Inpatients assessed	8.69	9.27	9.85	10.06	9.55
Number of Inpatients with anaemia HB<7.0	3972	3880	2270	3973	14095
Number of Inpatients with Severe anaemia HB<5.0	1809	1880	1022	1622	6333
Number of Malaria Inpatients with Hb measured	6999	6820	4546	6839	25204
Mean Hb in Malaria Inpatients assessed	8	8.55	9.32	9.51	8.8
Number of Malaria Inpatients with anaemia HB<7.0	2530	2181	1059	1528	7298
Number of Malaria Inpatients with Severe anaemia HB<5.0	1297	1203	519	725	3744
All patients
P. falciparum presentations	18965	23840	17691	39582	100078
P. vivax presentations	7545	10855	12397	34509	65306
P. malariae presentations	481	976	1352	2288	5097
P. ovale presentations	18	28	39	35	120
Mixed species presentations	1780	2968	2638	18393	25779
Total malaria presentations	28789	38667	34117	94807	196380
Total all-cause presentations	174289	201786	186312	492287	1054674
P. falciparum deaths	100	122	57	97	376
P. vivax deaths	21	31	28	50	130
P. malariae deaths	2	4	4	6	16
P. ovale deaths	0	0	0	0	0
Mixed Species deaths	14	22	11	26	73
Total malaria deaths	137	179	100	179	595
Total deaths	886	1119	961	1883	4849
Derived Parameters
Proportion of OPs with Pf	0.0880738	0.104561	0.0873777	0.0777476
Proportion of OPs with Pv	0.0390637	0.0521893	0.0661074	0.0715845
Proportion of OPs with Mixed Infection	0.00584407	0.0123862	0.0121966	0.0366346
Proportion of OPs with malaria	0.135742	0.174073	0.173156	0.190785
Proportion of IPs with Pf	0.275753	0.239639	0.170794	0.111472
Proportion of IPs with Pv	0.0773105	0.0681516	0.0708587	0.052732
Proportion of IPs with Mixed Infection	0.045379	0.0354802	0.0338041
Proportion of IPs with malaria	0.402129	0.348593	0.282844	0.213636
Proportion of all patients with Pf	0.108814	0.118145	0.0949536	0.0804043
Proportion of all patients with Pv	0.0432902	0.0537946	0.0665389	0.0700994
Proportion of all patients with Mixed Infection	0.0102129	0.0147087	0.014159	0.0373624
Proportion of all patients with malaria	0.16518	0.191624	0.183118	0.192585
Proportion of OP malaria due to Pv (alone or mixed)	0.330831	0.370968	0.452218	0.567231
Proportion of IP malaria due to Pv (alone or mixed)	0.3051	0.297286	0.370038	0.461557
Proportion of all patients with malaria due to Pv (alone or mixed)	0.323908	0.357488	0.440689	0.557997
Risk of admission
Proportion of all Pf requiring admission	0.280042	0.203985	0.16336	0.109216
Proportion of all Pv requiring admission	0.197349	0.127407	0.0967169	0.0592599
Proportion of mixed infections requiring admission	0.491011	0.242588	0.216831	0.0967216
Proportion of malaria requiring admission	0.269026	0.182947	0.140282	0.0873881
Bed Occupancy
Proportion of all bed occupancy due to P. falciparum	0.225151	0.19764	0.137364	0.0885018
Proportion of all bed occupancy due to P. vivax	0.0706349	0.0583987	0.0616623	0.0420974
Proportion of all bed occupancy due to mixed infections	0.037177	0.0292152	0.0293943	0.0363419
Proportion of all bed occupancy due to malaria	0.335762	0.29104	0.23607	0.170258
Pv:Pf Bed occupancy	0.313722	0.29548	0.448897	0.475668
Bed Occupancy (patient-beds per month)
P. falciparum admissions	713.875	647.604	457.524	307.375
P. vivax admissions	223.958	191.354	205.381	146.208
P. malariae admissions	8.75	18.7708	24.9048	11.4479
P. ovale admissions	0.125	0.1875	0.619048	0.0625
Mixed species admissions	117.875	95.7292	97.9048	126.219
All malaria admissions	1064.58	953.646	786.286	591.323
All Admissions	3170.65	3276.69	3330.74	3473.09
Haemoglobin
Risk of anaemia (Hb<7) in all outpatients	0.126679	0.133356	0.0817608	0.0659295
Risk of severe anaemia (Hb<5) in all outpatients	0.017793	0.022849	0.0120369	0.0101112
Risk of anaemia (Hb<7) in malaria outpatients	0.194189	0.218573	0.117179	0.0936337
Risk of severe anaemia (Hb<5) in malaria outpatients	0.0189172	0.028533	0.0101133	0.0119884
Risk of anaemia (Hb<7) in all inpatients	0.259218	0.225332	0.162701	0.146627
Risk of severe anaemia (Hb<5) in all inpatients	0.118058	0.109182	0.0732511	0.0598612
Risk of anaemia (Hb<7) in malaria inpatients	0.36148	0.319795	0.232952	0.223424
Risk of severe anaemia (Hb<5) in malaria inpatients	0.185312	0.176393	0.114166	0.10601
Mortality (overall)
Proportion of all Pf dying	0.00527287	0.00511745	0.00322198	0.00245061
Proportion of all Pv dying	0.0027833	0.00285583	0.00225861	0.0014489
Proportion of all mixed infections dying	0.00786517	0.0074124	0.00416983	0.00141358
Proportion of all malaria dying	0.00475876	0.00462927	0.00293109	0.00188805
Proportion of all deaths due to malaria	0.154628	0.159964	0.104058	0.0950611
Mortality (inpatients)
Proportion of all inpatients with Pf dying	0.0188288	0.0250874	0.0197232	0.0224381
Proportion of all inpatient with Pv dying	0.0141034	0.022415	0.0233528	0.0244499
Proportion of all inpatient with mixed infections dying	0.0160183	0.0305556	0.0192308	0.014615
Proportion of all inpatient with malaria dying	0.0176888	0.0253039	0.0208943	0.0216053
Population incidence rate (cases per 1000 person years)
Inpatients
P. falciparum admissions	22.0452	16.918	11.149	5.70476
P. vivax admissions	6.18063	4.81134	4.62547	2.69864
P. malariae admissions	0.29056	0.365286	0.470648	0.17815
P. ovale admissions	0.00415086	0.0104367	0.0115733	0.00395889
Mixed species admissions	3.62785	2.50482	2.20665	2.34762
Total malaria admissions	32.1484	24.6098	18.4633	10.9331
Total all-cause admissions	79.9455	70.5976	65.2774	51.1766
Mortality in general population (per 1000 person years) *
P. falciparum deaths	1.38362	1.41476	0.732977	0.42668
P. vivax deaths	0.29056	0.359488	0.360059	0.219938
P. malariae deaths	0.0276724	0.0463855	0.051437	0.0263926
P. ovale deaths	0	0	0	0
Mixed Species deaths	0.193707	0.25512	0.141452	0.114368
Total malaria deaths	1.89556	2.07575	1.28592	0.787379
All deaths	12.2589	12.9764	12.3577	8.28288
* Assumes 30% of deaths occurred at RSMM
